# Supplementary material for: Exploring the chemotypic variability of Silybum marianum and Silybum eburneum by biochemical and genetic characterization
Source: Front Plant Sci. 2025 Jun 3;16:1584104. doi: 10.3389/fpls.2025.1584104 (PMC12188448; doi:10.3389/fpls.2025.1584104)
Supplement: Supplementary file 2 [file Table1.xlsx]

## Sheet: Supplementary Table
Supplementary Table 1. Accessions used in the present study with detailed description of species, sampling sites, geographical origin, Genebank FAO code and accession number if available (na, not available), assigned chemotype and number of samples analyzed by FP or SF. Genebank donor codes have been retreived from https://www.fao.org/wiews/data/organizations/en/.
									Silymarin Analysis
	Accession						Genebank FAO code/	Assigned	Fruit Pool		Single Fruit
	Name	Species	Country	Collection Site	Collection coordinates	Collection Date	Accession Nr	chemotype	Samples (n)	Chemotype	Samples (n)	Chem A	Chem B	Chem C	Chem D
	ALG01	S. marianum	Algeria	El Eulma	36°10'27.1"N 5°41'34.4"E	2024-06-03	na	A	1	A	3	3
	ALG02	S. marianum	Algeria	Guelta Zerka	36°09'51.5"N 5°36'46.1"E	2024-06-03	na	A	1	A	1	1
	ALG03	S. eburneum	Algeria	El Eulma	36°10'27.1"N 5°41'34.4"E	2024-06-03	na	D	0		9				9
	ALG04	S. eburneum	Algeria	Meziraa	34°43'14.9"N 6°17'58.6"E	2024-06-05	na	D	1	D	4				4
	ALG05	S. eburneum	Algeria	Tazoult	35°28'17.8"N 6°15'45.2"E	2024-06-07	na	D	0		5				5
	ALG08	S. eburneum	Algeria	Tilatou	35°19'25.8"N 5°49'47.7"E	2024-06-11	na	D	1	D	0
	ALG09	S. eburneum	Algeria	M'Sila	35°42'11.2"N 4°30'54.8"E	2024-06-19	na	D	1	D	0
	ALG10	S. marianum	Algeria	Tizi Ouzou	36°45'39.4"N 5°03'53.6"E	2024-06-21	na	A	1	A	2	2
	ALG11	S. eburneum	Algeria	Tebessa	35°23'17.8"N 8°07'00.6"E	2024-06-26	na	D	1	D	6				6
	TOM3	S. eburneum	Algeria	Djelfa	34°41'44.7"N 3°14'05.8"E	unknown	na	D	1	D	0
	IRA1	S. marianum	Iran	Sijaval	36°53'16.9"N, 54°06'57.0"E	unknown	na	B	1	B	0
	IRA12	S. marianum	Iran	Gorgan	36°52'46.1"N, 54°39'38.4"E	unknown	na	B	1	B	0
	IRA14	S. marianum	Iran	Aliabad Katool	36°53'46.8"N, 54°48'22.6"E	unknown	na	B	1	B	0
	IRA15	S. marianum	Iran	Gonbad	37°10'57.1"N, 55°10'06.7"E	unknown	na	B	1	B	0
	IRA17	S. marianum	Iran	Minoodasht	37°12'28.7"N, 55°22'42.6"E	unknown	na	B	1	B	0
	IRA19	S. marianum	Iran	Darreh Shahr	33°10'34.2"N, 47°23'27.5"E	unknown	na	MIX	1	Intermediate	5	3	1	1
	IRA22	S. marianum	Iran	Bileh Savar	39°19'53.8"N, 48°15'00.8"E	unknown	na	B	1	B	0
	IRA23	S. marianum	Iran	Yazd	unknown	unknown	na	MIX	1	Intermediate	8	6		2
	IRA6	S. marianum	Iran	Sijaval	36°51'46.9"N, 54°08'06.9"E	unknown	na	B	1	B	0
	IRA9	S. marianum	Iran	Gorgan	36°50'30.4"N, 54°21'31.3"E	unknown	na	B	1	B	0
	ISR_04	S. marianum	Israel	Tel Socho (ISR)	31°40'52.0"N 34°58'22.0"E	1997-01-01	ISR002 / 101004	MIX	1	Intermediate	0
	ISR_05	S. marianum	Israel	Kursi	32°49'23.0"N 35°39'04.0"E	2000-01-01	ISR002 / 101008	A	0		2	2
	ISR_06	S. marianum	Israel	Allone HaBashan	33°01'22.0"N 35°50'21.0"E	2000-01-01	ISR002 / 101009	A	1	A	0
	ISR_07	S. marianum	Israel	HaYarqon	32°07'19.0"N 34°53'59.0"E	2000-01-01	ISR002 / 101006	B	1	B	0
	ISR_09	S. marianum	Israel	Halhul	31°34'56.0"N 35°06'17.0"E	2004-01-01	ISR002 / 101016	B	1	B	0
	ISR_1	S. marianum	Israel	Shoresh-Bet Meir Rd	31°47'17.0"N 35°03'53.0"E	2000-01-01	ISR002 / 101012	MIX	1	Intermediate	4		3	1
	ISR_10	S. marianum	Israel	Kfar Zeitim	32°48'12.0"N 35°28'18.0"E	2007-04-30	ISR002 / 20258	B	2	B	0
	ISR_11	S. marianum	Israel	Tsiv'on	33°01'30.0"N 35°23'32.0"E	2004-01-01	ISR002 / 101014	MIX	0		2	1	1
	ISR_12	S. marianum	Israel	En Haqore	31°57'04.0"N 34°45'38.0"E	1998-01-01	ISR002 / 101005	MIX	1	Intermediate	4	1		3
	ISR_13	S. marianum	Israel	Bikat El-Magnuna - S. Dura	31°29'05.0"N 35°02'53.0"E	2005-08-16	ISR002 / 19226	B	1	B	0
	ISR_14	S. marianum	Israel	Gonen	33°05'15.0"N 35°37'02.0"E	2004-01-01	ISR002 / 101015	MIX	2	Intermediate	4		3	1
	ISR_15	S. marianum	Israel	Yahini	31°28'29.0"N 34°37'19.0"E	2006-06-15	ISR002 / 19909	MIX	0		6	1	3	2
	ISR_16	S. marianum	Israel	Kfar Zeitim	32°47'44.0"N 35°27'54.0"E	2007-05-04	ISR002 / 20608	MIX	1	Intermediate	4	1	2	1
	ISR_17	S. marianum	Israel	Gvat	32°40'24.0"N 35°12'37.0"E	2007-05-06	ISR002 / 20260	MIX	1	A	4	1	2	1
	ISR_18	S. marianum	Israel	Kidmat-Zvi	33°01'56.0"N 35°41'34.0"E	2000-01-01	ISR002 / 101011	A	1	A	0
	ISR_19	S. marianum	Israel	Hanaton	32°46'47.0"N 35°14'13.0"E	2007-04-29	ISR002 / 20259	A	1	A	0
	ISR_2	S. marianum	Israel		unknown		ISR002 / 20205	MIX	1	Intermediate	1		1
	ISR_20	S. marianum	Israel	Hammat Gader	32°41'39.0"N 35°39'02.0"E	2000-01-01	ISR002 / 101010	MIX	0		2	1	1
	ISR_3	S. marianum	Israel	Halhul	31°34'56.0"N 35°06'17.0"E	2004-01-01	ISR002 / 101013	A	1	A	4	4
	ISR_8	S. marianum	Israel	Gan Yoshiyya	32°20'55.0"N 34°59'13.0"E	2000-01-01	ISR002 / 101007	B	1	B	4		4
	CAL1	S. marianum	Italy	Crotone	39°05'37.7"N 16°54'42.8"E	2023-06-09	na	B	0		4		4
	CAL2	S. marianum	Italy	Crotone	39°06'41.0"N 16°54'52.9"E	2023-06-26	na	MIX	1	Intermediate	9	7	2
	CAM24	S. marianum	Italy	Salerno	40°34'33.1"N 14°53'47.7"E	unknown	na	MIX	0		4	3	1
	MOL5	S. marianum	Italy	Larino (CB)	41°53'02.0"N 14°56'26.1"E	2023-06-21	na	B	1	B	4		4
	MOL7	S. marianum	Italy	Guardialfiera (CB)	41°47'47.6"N 14°48'09.9"E	2023-06-21	na	B	1	B	4		4
	MOL9	S. marianum	Italy	Campobasso (CB)	41°33'25.2"N 14°42'13.3"E	2023-06-21	na	B	1	B	4		4
	PUG16	S. marianum	Italy	Orsara (FG)	41°20'37.5"N 15°17'00.6"E	2023-06-22	na	MIX	0		16		8	8
	PUG17	S. marianum	Italy	Montaratro (FG)	41°24'26.1"N 15°19'35.7"E	2023-06-22	na	B	0		4		4
	PUG19	S. marianum	Italy	Vieste (FG)	41°44'25.1"N 16°06'03.4"E	2023-06-23	na	A	1	A	7	7
	PUG20	S. marianum	Italy	Rignano (FG)	41°34'41.3"N 15°29'18.0"E	2023-06-27	na	B	0		5		5
	PUG21	S. marianum	Italy	San Severo (FG)	41°40'10.7"N 15°21'08.8"E	2023-06-27	na	MIX	0		5	2		3
	PUG23	S. marianum	Italy	San Nicandro in L. (FG)	41°48'19.7"N 15°30'11.4"E	2023-06-27	na	B	1	B	10		10
	PUG24_1	S. marianum	Italy	Peschici (FG)	41°56'05.7"N 15°58'55.7"E	2024-06-15	na	B	1	B	3		3
	PUG24_2	S. marianum	Italy	Cagnano varano (FG)	41°49'10.8"N 15°47'13.6"E	2024-06-15	na	B	1	B	2		2
	PUG3	S. marianum	Italy	Manfredonia (FG)	41°36'25.5"N 15°47'31.5"E	2023-06-19	na	MIX	0		15	5	3	7
	RIE_1	S. marianum	Italy	Rieti	unknown	2024-06-03	na	B	1	B	0
	SAR	S. marianum	Italy	Tottubella (SS)	40°41'59.8"N 8°20'53.6"E	2024-05-11	na	B	2	B	0
	SIC1_24	S. marianum	Italy	Petralia Soprano (PA)	37°46'57.78"N, 14°7'57.50"E	2024-05-25	na	B	1	B	0
	SIC2	S. marianum	Italy	Scordia (SR)	37°20'8.52''N,14°53'12.58''E	2023-07-03	na	MIX	1	B	7	1	6
	SIC2_24	S. marianum	Italy	Lentini ( SR)	37°18'09.3"N, 14°59'26.3"E	2024-05-11	na	MIX	1	Intermediate	0
	SIC3	S. marianum	Italy	Petralia Soprano (PA)	37°46'44.68''N,14°7'49.71''E	2023-07-01	na	B	1	B	4		4
	SIC3_24	S. marianum	Italy	Agira (EN)	37°33'38.9"N, 14°37'43.8"E	2024-05-07	na	B	1	B	0
	SIC4	S. marianum	Italy	Scordia (SR)	37°22'15.41''N,14°51'30.74''E	2023-07-03	na	MIX	0		3	1	2
	SIC4_24	S. marianum	Italy	Francavilla di Sicilia (ME)	37°54'18.31"N, 15°7'46.61"E	2024-05-20	na	MIX	1	Intermediate	0
	SIC5_24	S. marianum	Italy	Cassibile ( SR )	unknown	2024-06-01	na	B	1	B	0
	SIC6	S. marianum	Italy	Belpasso (CT)	37°31'46.71''N, 14°53'58.03''E	2023-07-03	na	MIX	0		15	3	9	3
	SIC6_24	S. marianum	Italy	Scordia (CT)	37°18'42.2"N 14°58'35.9"E	2024-05-13	na	B	1	B	0
	SIC7_24	S. marianum	Italy	AIDONE (EN)	37°26'11.8"N, 14°36'41.4"E	2024-05-30	na	B	1	B	0
	JOR1	S. marianum	Jordan	unknown	unknown	1905-06-18	GBR004 / 113751	MIX	1	Intermediate	5	4	1
	JOR2	S. marianum	Jordan	unknown	unknown	1905-06-18	GBR004 / 114264	MIX	1	Intermediate	4	2	1	1
	LEB1	S. marianum	Lebanon	unknown	unknown	1905-06-18	GBR004 / 115283	B	1	B	0
	MAR_1	S. marianum	Morocco	unknown	unknown	1905-06-17	GBR004 / 105673	B	1	B	0
	LIS	S. marianum	Portugal	unknown	unknown	unknown	na	B	1	B	4		4
	CIT_1	S. marianum	Spain	unknown	unknown	unknown	ESP027 / NC105248	A	1	A	4	4
	CIT_2	S. marianum	Spain	unknown	unknown	unknown	ESP027 / NC105244	A	1	A	4	4
	CIT_3	S. marianum	Spain	unknown	unknown	unknown	ESP027 / NC105245	MIX	1	B	4	1	3
	CIT_4	S. marianum	Spain	unknown	unknown	unknown	ESP027 / NC105246	A	1	A	4	4
	INIA	S. marianum	Spain	Madrid	unknown	unknown	ESP004 / BGE032614	B	1	B	4		4
	ITA	S. marianum	Spain	unknown	unknown	unknown	ESP109 / 34/CLO3	B	1	B	4		4
	MAD	S. marianum	Spain	unknown	unknown	unknown	na	B	1	B	4		4
	POLIT1	S. eburneum	Spain	Castilla-La Mancha	38°59'00.5"N 1°51'01.9"W	1994	ESP003 / BGV-UPM 08864	D	1	D	6				6
	POLIT2	S. marianum	Spain	Seseña (Toledo)	40°06'15.6"N 3°41'38.3"W	1905-05-26	ESP003 / BGV-UPM 02617	B	1	B	1		1
	TOM1	S. eburneum	Spain	Saragozza	41°37'39.5"N 0°51'58.0"W	unknown	na	D	1	D	0
